# Supplementary material for: Cost-Effectiveness of Glucosamine in Osteoarthritis Treatment: A Systematic Review
Source: Healthcare (Basel). 2023 Aug 18;11(16):2340. doi: 10.3390/healthcare11162340 (PMC10454215; doi:10.3390/healthcare11162340)
Supplement: Supplementary file 1 [file healthcare-11-02340-s001.zip]

Archive with 1 entries (1 files):
- healthcare-2553294-supplementary.pdf
